# Supplementary material for: MRI-Based Radiomics Analysis of Levator Ani Muscle for Predicting Urine Incontinence after Robot-Assisted Radical Prostatectomy
Source: Diagnostics (Basel). 2023 Sep 11;13(18):2913. doi: 10.3390/diagnostics13182913 (PMC10528635; doi:10.3390/diagnostics13182913)
Supplement: Supplementary file 1 [file diagnostics-13-02913-s001.zip]

Archive with 1 entries (1 files):
- diagnostics-2525178-supplementary.pdf
